# Supplementary material for: Pandanus amaryllifolius and Tectona grandis Extracts Improve Fetal Outcomes in Streptozotocin-Induced Gestational Diabetes in Rats
Source: Int J Mol Sci. 2026 Jan 15;27(2):857. doi: 10.3390/ijms27020857 (PMC12840670; doi:10.3390/ijms27020857)
Supplement: Supplementary file 1 [file ijms-27-00857-s001.zip]

Archive with 1 entries (1 files):
- ijms-4020311-supplementary.pdf
